# Supplementary material for: G2PDeep-v2: A Web-Based Deep-Learning Framework for Phenotype Prediction and Biomarker Discovery for All Organisms Using Multi-Omics Data
Source: Biomolecules. 2025 Dec 1;15(12):1673. doi: 10.3390/biom15121673 (PMC12730281; doi:10.3390/biom15121673)
Supplement: Supplementary file 1 [file biomolecules-15-01673-s001.zip]

Archive with 7 entries (7 files):
- supplementary Fig. S1.pdf
- supplementary table S1 - the range of suggested hyperparameters.xlsx
- supplementary table S2 - performance on 6 uniform datasets.xlsx
- supplementary table S3 - performance on 23 nonuniform datasets.xlsx
- supplementary Table S4.xlsx
- supplementary table S5.xlsx
- supplementary table S6.xlsx
