# Supplementary material for: G2PDeep-v2: A Web-Based Deep-Learning Framework for Phenotype Prediction and Biomarker Discovery for All Organisms Using Multi-Omics Data
Source: Biomolecules. 2025 Dec 1;15(12):1673. doi: 10.3390/biom15121673 (PMC12730281; doi:10.3390/biom15121673)
Supplement: Supplementary file 1 [file biomolecules-15-01673-s001.zip › supplementary table S1 - the range of suggested hyperparameters.xlsx]

## Sheet: suggested hyperparameters
Model	Name of hyperparameter	Range of suggested hyperparameter
CNN	Number of CNN layer	[1, 3]
	Size of kernel for CNN layer	[2, 16]
	Size of filter for CNN layer	[2, 10]
	Number of DNN layer	[1, 3]
	Number of neuron in DNN layer	[2, 128]
SVM/SVR	Regularization parameter (C)	[0.01, 1]
	Tolerance for stopping criterion	[0.00001, 0.1]
Logistic Regression	Inverse of regularization strength	[0.001, 0.1]
Decision Tree	Maximum depth	[1, 50]
	Minimum samples per leaf	[1, 100]
	Minimum samples per split	[1, 100]
	Maximum number of features	[1, 1000]
Random Forest	Number of trees in the forest	[1, 30]
	Maximum depth	[1, 50]
	Minimum samples per leaf	[1, 100]
	Minimum samples per split	[1, 100]
	Maximum number of features	[1, 1000]
